# Supplementary material for: Structure and mechanism of biosynthesis of Streptococcus mutans cell wall polysaccharide
Source: Nat Commun. 2025 Jan 22;16:954. doi: 10.1038/s41467-025-56205-1 (PMC11754754; doi:10.1038/s41467-025-56205-1)
Supplement: Supplementary file 4 — Source Data [file 41467_2025_56205_MOESM4_ESM.xlsx]

## Sheet: Table 1, Fig. 2A
Fig. 2 A							Kinetic Analysis of S. mutans Glc-P-Und synthases expressed in E. coli membrane fractions
Table 1
Dependence of enzymatic rate on UDP-Glc concentration																SccN	SccP
	Enzyme	[UDP-Glc]			Protein	Time of		Glc-P-Und formed		Velocity					Michaelis-Menten
	Expressed	uM	1/[UDP-Glc]	Enzyme added	concentration	Incubation		(pmol)		(nmol/min/mg)			average	St. Dev.	Best-fit values						15
Experiment				(mL)	(mg/mL)	(min)	1	2	3	1	2	3			Vmax	3.166	0.9397				15
	SccN	0.2	5	2	0.14	4	0.490566	0.408805	0.345912	0.438005	0.365004	0.30885	0.37062	0.0647606	Km	1.616	2.545
		0.5	2	2	0.14	4	1.08428	0.7	1.04	0.968104	0.625	0.928571	0.840559	0.187723	95% CI (profile likelihood)
		1	1	2	0.14	4	1.57107	1.37767	0.984591	1.40274	1.23007	0.879099	1.17063	0.266831	Vmax	2.369 to 4.590	0.7555 to 1.238
		2	0.5	2	0.14	4	2.50377	1.53522	1.61541	2.23551	1.37073	1.44233	1.68286	0.47995	Km	0.7621 to 3.612	1.578 to 4.336
		5	0.2	2	0.14	4	3.39465	2.65409	2.11478	3.03094	2.36972	1.8882	2.42962	0.573722	Goodness of Fit
															Degrees of Freedom	13	13
	SccP	0.2	5	2	0.26	4	0.191824	0.196541	0.168239	0.092223	0.0944908	0.0808841	0.0891993	0.00728989	R squared	0.8429	0.9453
		0.5	2	2	0.26	4	0.398742	0.307547	0.362579	0.191703	0.147859	0.174317	0.171293	0.0220777	Sum of Squares	1.392	0.03107
		1	1	2	0.26	4	0.649214	0.545912	0.51761	0.312122	0.262458	0.248851	0.274477	0.0333039	Sy.x	0.3273	0.04889
		2	0.5	2	0.26	4	1.02579	0.747484	0.626415	0.493166	0.359367	0.301161	0.384565	0.0984515	Constraints
		5	0.2	2	0.26	4	1.37264	1.37107	1.19969	0.659924	0.659168	0.576772	0.631955	0.0477911	Km	Km > 0	Km > 0
Dependence of enzymatic rate on Und-P concentration																SccN	SccP
	Enzyme	[Und-P]			Protein	Time of		Glc-P-Und formed		Velocity					Michaelis-Menten
	Expressed	uM	1/[Und-P]	Enzyme added	concentration	Incubation		(pmol)		(nmol/min/mg)			average	St.Dev.	Best-fit values
Experiment				(mL)	(mg/mL)	(min)	1	2	3	1	2	3			Vmax	5.425	0.9697
	SccN	0.5	2	2	0.14	4	0.55	0.56	0.55	0.491071	0.5	0.491071	0.494048	0.00515491	Km	5.85	2.561
		1	1	2	0.14	4	0.94	0.91	0.84	0.839286	0.8125	0.75	0.800595	0.0458179	95% CI (profile likelihood)
		2	0.5	2	0.14	4	1.39	1.59	1.49	1.24107	1.41964	1.33036	1.33036	0.0892857	Vmax	4.062 to 8.422	0.7837 to 1.279
		4	0.25	2	0.14	4	2.49	2.69	2.29	2.22321	2.40179	2.04464	2.22321	0.178571	Km	3.693 to 10.78	1.641 to 4.227
															Goodness of Fit
	SccP	0.5	2	2	0.26	4	0.46	0.39	0.35	0.221154	0.1875	0.168269	0.192308	0.0267681	Degrees of Freedom	10	10
		1	1	2	0.26	4	0.6	0.53	0.58	0.288462	0.254808	0.278846	0.274038	0.0173344	R squared	0.9794	0.9563
		2	0.5	2	0.26	4	0.74	0.86	0.84	0.355769	0.413462	0.403846	0.391026	0.0309091	Sum of Squares	0.1076	0.0129
		4	0.25	2	0.26	4	1.31	1.21	1.26	0.629808	0.581731	0.605769	0.605769	0.0240385	Sy.x	0.1037	0.03592
															Constraints
															Km	Km > 0	Km > 0

## Sheet: Table 2, Suppl fig 3 
Table 2.							Mass Spectral analysis of Glc-P-Und purified from various mutant strains of S. mutans
Suppl. Fig. 3							(High molecular weight ions detected)
	WT			DsccN			DsccP			DsccQ			DsccM
M/z	intensity	% parent ion (1007)	M/z	intensity	% parent ion (1007)	M/z	intensity	% parent ion (1007)	M/z	intensity	% parent ion (1007)	M/z	intensity	% parent ion (1007)
96.968	48872.7	93.6624	95.9604	2068.92	4.51954	92.5757	2331.05	6.26709	92.5738	2384.6	4.25409	96.968	55567.3	99.1312
138.979	4725.82	9.05683	96.9624	3179.41	6.94538	96.968	42106.1	113.204	93.9646	2288.38	4.08243	99.9243	1799.41	3.21012
152.905	2703.01	5.1802	96.9681	50634.6	110.611	101.023	3091.08	8.31046	96.9681	60225.5	107.441	101.791	1931.44	3.44565
152.996	2432.66	4.6621	111.859	2242.29	4.89825	119.034	2357.87	6.33921	111.971	2813.51	5.01925	110.993	1887.07	3.3665
156.893	2472.87	4.73915	111.971	2284.16	4.98973	121.783	1976.84	5.3148	122.528	1987.71	3.54604	111.971	1861.17	3.32029
159.894	2138.42	4.0982	113.022	2096.26	4.57926	126.904	2971.45	7.98883	126.903	4310.16	7.68926	126.903	4155.9	7.41406
162.893	1957.54	3.75153	126.903	3701.7	8.08632	139.005	2134.39	5.73838	133.424	1911.32	3.40976	138.979	3764.14	6.71517
165.031	3179.33	6.09305	138.979	8574.66	18.7312	165.031	3185.15	8.56336	138.979	7785.97	13.89	165.031	4103.93	7.32134
241.011	40016.2	76.6892	165.031	2526.2	5.51846	190.353	2054.37	5.52323	152.995	2832.77	5.05361	239.907	2263.81	4.0386
242.014	3837.67	7.35473	195.181	1795.33	3.92189	206.694	1891.44	5.0852	165.031	8428.2	15.0358	241.012	45178.8	80.5983
259.021	3498.14	6.70404	196.498	2256.65	4.92962	210.277	1998.66	5.37347	170.011	1852.87	3.30548	242.015	2361.54	4.21294
322.971	3070.48	5.88443	208.374	1917.54	4.18884	211.74	2132.67	5.73376	214.285	2175.41	3.88089	242.86	2650.83	4.72904
326.076	2509.17	4.80871	241.012	74166.5	162.016	220.687	2086.94	5.61079	241.011	40053.4	71.4546	259.022	4830.55	8.61761
358.065	3919.37	7.5113	242.015	7789.07	17.0151	221.066	2858.3	7.68463	259.022	10289.1	18.3555	323.298	2498.31	4.45695
439.391	2167.67	4.15425	243.017	2385.27	5.2106	241.012	2886.71	7.76102	322.918	3535.52	6.30731	323.332	2925.49	5.21903
750.664	2084.34	3.99455	252.324	1918.31	4.19053	259.022	3582.51	9.6317	325.066	2195.47	3.91668	323.364	2373.5	4.23427
825.513	13877.7	26.596	259.021	8044.4	17.5729	323.151	2588.49	6.95925	326.078	3395.61	6.05772	325.069	2488.76	4.4399
826.518	7544.62	14.4589	322.968	2847.75	6.22087	326.075	2480.26	6.66827	358.066	3040.47	5.42415	326.077	3382.4	6.03415
843.638	2681.06	5.13813	326.078	3345.35	7.30788	349.31	2274.01	6.11374	426.128	2001.92	3.57138	840.31	2199.07	3.9231
844.645	22493.4	43.1076	358.068	2456.43	5.36605	764.812	2313.57	6.22012	443.767	2199.65	3.92414	843.642	3237.75	5.77609
845.657	42770.5	81.9677	426.679	2003.69	4.37704	782.842	2563.51	6.89206	532.609	2159.01	3.85164	844.647	32127.7	57.3153
846.662	15636.7	29.9671	595.704	2090.83	4.56739	844.647	18905.1	50.827	806.244	2419.47	4.31629	845.656	52722.5	94.056
886.653	13801.7	26.4504	703.967	2325.84	5.08077	845.657	33241.3	89.3703	844.646	33648.9	60.0291	846.664	21286.8	37.9753
887.664	20963.6	40.1759	748.374	2530.08	5.52692	846.657	18965.2	50.9885	845.657	50191	89.5398	886.661	17602.3	31.4022
888.682	8300.31	15.9072	844.646	41293.3	90.2048	886.664	2327.26	6.2569	846.663	25020.2	44.6356	887.666	23595.4	42.0937
988.671	2415.82	4.62981	845.651	29408.8	64.2431	887.665	4727.01	12.7087	886.659	19833.8	35.3831	888.669	4581.21	8.1728
989.695	2317.94	4.44224	846.654	10531.4	23.0056	1006.7	21769.2	58.5273	887.666	21369.1	38.122	989.698	3458.83	6.1705
1006.7	39010.2	74.7614	886.656	49474.2	108.076	1007.71	37195	100	888.668	11475.1	20.4714	1006.7	36816.5	65.68
1007.71	52179.6	100	887.662	29924	65.3685	1008.71	16828.8	45.2446	988.684	2755.83	4.91636	1007.71	53450.3	95.3545
1008.72	26192.8	50.1974	888.665	11359.2	24.814			0	989.688	3804.7	6.78752	1008.71	35907	64.0574
			988.686	9393.51	20.52			0	1006.7	40685.2	72.5818	1006.7	40685.2	72.5818
			989.695	8519.74	18.6113			0	1007.71	56054.3	100	1007.71	56054.3	100
			1006.7	58247.5	127.241			0	1008.71	18457.9	32.9285	1008.71	18457.9	32.9285
			1007.7	45777.3	100			0			0	1007.7	45777.3	81.6659
	Ratio		1008.71	19051	41.6166			0			0	1008.71	19051	33.9866
	M/z845.65/M/z887.66
WT	0.490142
∆sccN	1.01752
∆sccP	0.142203
∆sccQ	0.425755
∆sccM	0.447539

## Sheet: Fig. 2C
Fig. 2C			Comparison of Glc-P-Unds synthesized by SccN and SccP
			as substrates in reverse reactions containing E. coli expresssed SccN and SccP
	Time		substrate	Aqueous	organic	%
Experiment	(min)	Enz		cpm	cpm	aqueous	Average	St. Dev.
1	40	SccN	GPU-SccN	1890	814	70.4252
2	40	SccN	GPU-SccN	1889	817	70.3338	70.5744	0.340573
3	40	SccN	GPU-SccN	1912	803	70.9641
1	40	SccN	GPU-SccP	74	2085	1.86692
2	40	SccN	GPU-SccP	81	2121	2.1576	2.96461	1.6559
3	40	SccN	GPU-SccP	130	1891	4.8693
1	40	SccP	GPU-SccN	199	2194	7.05984
2	40	SccP	GPU-SccN	225	2423	7.37005	8.67332	2.53074
3	40	SccP	GPU-SccN	320	2209	11.5901
1	40	SccP	GPU-SccP	1250	879	59.0092
2	40	SccP	GPU-SccP	1626	774	68.2833	64.336	4.78846
3	40	SccP	GPU-SccP	1486	792	65.7156
Compare each cell mean with the other cell mean in that row
Number of families	1
Number of comparisons per family	2
Alpha	0.05
Šídák's multiple comparisons test	Mean Diff.	95.00% CI of diff.	Below threshold?	Summary	Adjusted P Value
[H3]Glc-P-UndSccN - [H3]Glc-P-UndSccP
SccN	67.57	61.21 to 73.92	Yes	****	4.14951e-09
SccP	-55.63	-61.99 to -49.28	Yes	****	1.93315e-08
Test details	Mean 1	Mean 2	Mean Diff.	SE of diff.	N1	N2	t	DF
[H3]Glc-P-UndSccN - [H3]Glc-P-UndSccP
SccN	70.57	3	67.57	2.318	3	3	29.15	8
SccP	8.7	64.33	-55.63	2.318	3	3	24.01	8

## Sheet: Fig. 3 A-F, Suppl table 2
Fig. 3A-F				Glycosyl linkage analysis of SCC rhamnopolysaccharides
				from various mutant strains of S. mutans as partially methylated alditol acetates
Supplementary table 2
		WT					∆sccN					∆sccP					∆sccQ					∆sccM					∆sccMQ
Glycosyl Linkage		linkages per SCC polymer					linkages per SCC polymer					linkages per SCC polymer					linkages per SCC polymer					linkages per SCC polymer					linkages per SCC polymer
	1	2	3	Ave	St. Dev.	1	2	3	Ave	St. Dev.	1	2	3	Ave	St. Dev.	1	2	3	Ave	St. Dev.	1	2	3	Ave	St. Dev.	1	2	3	Ave	St. Dev.
t-rha	0.1	0.3	0.2	0.2	0.1	0.3	0.8	0.4	0.5	0.264575	0.1	0.4	0.2	0.233333	0.152753	0.3	0.7	0.4	0.466667	0.208167	0.2	0.5	0.3	0.333333	0.152753	0.0915438	0.0847573	0.718398	0.298233	0.363889
2-rha	20.9	19.2	22.9	21	1.85203	22.8	21.7	23.5	22.6667	0.907377	19.7	17.3	22.5	19.8333	2.60256	22	20.2	23.3	21.8333	1.55671	16.9	16.8	17.9	17.2	0.608276	18.7516	13.8383	117.292	49.9607	58.3625
3-rha	10.4	10.2	9.2	9.93333	0.64291	23.5	21.9	22.2	22.5333	0.85049	9.8	10.5	8.9	9.73333	0.802081	19.2	18	18.3	18.5	0.6245	24.3	21.5	22.9	22.9	1.4	19.2429	18.1934	154.206	63.8808	78.2258
3,4-rha	0.2	0.3	0.1	0.2	0.1	3.2	4.8	3.4	3.8	0.87178	0	0.1	0	0.0333333	0.057735	0.1	0.2	0	0.1	0.1	1.8	2.5	1.8	2.03333	0.404145	0.0567437	0.372004	3.15309	1.19394	1.70397
2,3-rha	14.7	14.7	14.3	14.5667	0.23094	0.2	0.5	0.3	0.333333	0.152753	16.8	16.6	15.4	16.2667	0.757188	7.8	9.4	7.1	8.1	1.17898	0.2	0.4	0.3	0.3	0.1	0.159486	0.646741	5.48174	2.09599	2.94225
2,4-rha	1.8	2.5	1.6	1.96667	0.472582	0.1	0.3	0.2	0.2	0.1	3.4	4.8	2.9	3.7	0.984886	0.7	1.5	0.8	1	0.43589	6.7	8.2	6.8	7.23333	0.83865	7.74095	10.9658	92.9453	37.2173	48.2887
2,3,4-rha	1.9	2.7	1.8	2.13333	0.493288	0	0	0	0	0	0	0.1	0	0.0333333	0.057735	0	0.1	0	0.0333333	0.057735	0	0.1	0	0.0333333	0.057735	0.0276029	0.15842	1.34275	0.509592	0.724498
t-glc	20.5	17.2	19.2	18.9667	1.66233	3.4	5.2	3.3	3.96667	1.06927	20	17.5	19.1	18.8667	1.26623	8.3	9.2	6.9	8.13333	1.15902	8.6	9.7	7.7	8.66667	1.00167	3.80106	4.38183	37.1401	15.1077	19.0829
t-glcnac	0.1	0.6	0.3	0.333333	0.251661	0.1	0.5	0.4	0.333333	0.208167	0.1	1	0.3	0.466667	0.472582	0.1	0.7	0.3	0.366667	0.305505	0.1	0.4	0.3	0.266667	0.152753	0.0831768	0.520345	4.41041	1.67131	2.38218
4-glcnacOL	0.3	0.8	0.4	0.5	0.264575	0.2	0.8	0.5	0.5	0.3	0.2	1.2	0.3	0.566667	0.550757	0.3	0.9	0.3	0.5	0.34641	0.1	0.6	0.4	0.366667	0.251661	0.0449681	0.838457	7.10671	2.66338	3.86844
Within each row, compare columns (simple effects within rows)
Number of families	7
Number of comparisons per family	5
Alpha	0.05
Dunnett's multiple comparisons test	Mean Diff.	95.00% CI of diff.	Below threshold?	Summary	Adjusted P Value
t-Rha
WT vs. ∆sccN	-0.3	-2.435 to 1.835	No	ns	0.996082
WT vs. ∆sccP	-0.03333	-2.168 to 2.102	No	ns	1
WT vs. ∆sccQ	-0.2667	-2.402 to 1.868	No	ns	0.997741
WT vs. ∆sccM	-0.1333	-2.268 to 2.002	No	ns	0.999921
WT vs. ∆sccM∆sccQ	0.1333	-2.002 to 2.268	No	ns	0.999921
2-Rha
WT vs. ∆sccN	-1.667	-3.802 to 0.4682	No	ns	0.176922
WT vs. ∆sccP	1.167	-0.9682 to 3.302	No	ns	0.492423
WT vs. ∆sccQ	-0.8333	-2.968 to 1.302	No	ns	0.774051
WT vs. ∆sccM	3.8	1.665 to 5.935	Yes	****	8.36841e-05
WT vs. ∆sccM∆sccQ	4.333	2.198 to 6.468	Yes	****	6.79056e-06
3-Rha
WT vs. ∆sccN	-12.6	-14.73 to -10.47	Yes	****	<0.000000000000001
WT vs. ∆sccP	0.2	-1.935 to 2.335	No	ns	0.999428
WT vs. ∆sccQ	-8.567	-10.70 to -6.432	Yes	****	<0.000000000000001
WT vs. ∆sccM	-12.97	-15.10 to -10.83	Yes	****	<0.000000000000001
WT vs. ∆sccM∆sccQ	-7.467	-9.602 to -5.332	Yes	****	3.28e-13
3,4-Rha
WT vs. ∆sccN	-3.6	-5.735 to -1.465	Yes	***	0.000204718
WT vs. ∆sccP	0.1667	-1.968 to 2.302	No	ns	0.999764
WT vs. ∆sccQ	0.1	-2.035 to 2.235	No	ns	0.999981
WT vs. ∆sccM	-1.833	-3.968 to 0.3015	No	ns	0.116457
WT vs. ∆sccM∆sccQ	0	-2.135 to 2.135	No	ns	>0.999999999999999
2,3-Rha
WT vs. ∆sccN	14.23	12.10 to 16.37	Yes	****	<0.000000000000001
WT vs. ∆sccP	-1.7	-3.835 to 0.4348	No	ns	0.1632
WT vs. ∆sccQ	6.467	4.332 to 8.602	Yes	****	9.1062e-11
WT vs. ∆sccM	14.27	12.13 to 16.40	Yes	****	<0.000000000000001
WT vs. ∆sccM∆sccQ	14.27	12.13 to 16.40	Yes	****	<0.000000000000001
2,4-Rha
WT vs. ∆sccN	1.767	-0.3682 to 3.902	No	ns	0.13826
WT vs. ∆sccP	-1.733	-3.868 to 0.4015	No	ns	0.150322
WT vs. ∆sccQ	0.9667	-1.168 to 3.102	No	ns	0.663005
WT vs. ∆sccM	-5.267	-7.402 to -3.132	Yes	****	5.9513e-08
WT vs. ∆sccM∆sccQ	-8.733	-10.87 to -6.598	Yes	****	<0.000000000000001
2,3,4-Rha
WT vs. ∆sccN	2.133	-0.001501 to 4.268	No	ns	0.0502087
WT vs. ∆sccP	2.1	-0.03483 to 4.235	No	ns	0.0554295
WT vs. ∆sccQ	2.1	-0.03483 to 4.235	No	ns	0.0554295
WT vs. ∆sccM	2.1	-0.03483 to 4.235	No	ns	0.0554295
WT vs. ∆sccM∆sccQ	2.033	-0.1015 to 4.168	No	ns	0.0672854
Test details	Mean 1	Mean 2	Mean Diff.	SE of diff.	N1	N2	q	DF
t-Rha
WT vs. ∆sccN	0.2	0.5	-0.3	0.8333	3	3	0.36	84
WT vs. ∆sccP	0.2	0.2333	-0.03333	0.8333	3	3	0.04	84
WT vs. ∆sccQ	0.2	0.4667	-0.2667	0.8333	3	3	0.32	84
WT vs. ∆sccM	0.2	0.3333	-0.1333	0.8333	3	3	0.16	84
WT vs. ∆sccM∆sccQ	0.2	0.06667	0.1333	0.8333	3	3	0.16	84
2-Rha
WT vs. ∆sccN	21	22.67	-1.667	0.8333	3	3	2	84
WT vs. ∆sccP	21	19.83	1.167	0.8333	3	3	1.4	84
WT vs. ∆sccQ	21	21.83	-0.8333	0.8333	3	3	1	84
WT vs. ∆sccM	21	17.2	3.8	0.8333	3	3	4.56	84
WT vs. ∆sccM∆sccQ	21	16.67	4.333	0.8333	3	3	5.2	84
3-Rha
WT vs. ∆sccN	9.933	22.53	-12.6	0.8333	3	3	15.12	84
WT vs. ∆sccP	9.933	9.733	0.2	0.8333	3	3	0.24	84
WT vs. ∆sccQ	9.933	18.5	-8.567	0.8333	3	3	10.28	84
WT vs. ∆sccM	9.933	22.9	-12.97	0.8333	3	3	15.56	84
WT vs. ∆sccM∆sccQ	9.933	17.4	-7.467	0.8333	3	3	8.961	84
3,4-Rha
WT vs. ∆sccN	0.2	3.8	-3.6	0.8333	3	3	4.32	84
WT vs. ∆sccP	0.2	0.03333	0.1667	0.8333	3	3	0.2	84
WT vs. ∆sccQ	0.2	0.1	0.1	0.8333	3	3	0.12	84
WT vs. ∆sccM	0.2	2.033	-1.833	0.8333	3	3	2.2	84
WT vs. ∆sccM∆sccQ	0.2	0.2	0	0.8333	3	3	0	84
2,3-Rha
WT vs. ∆sccN	14.57	0.3333	14.23	0.8333	3	3	17.08	84
WT vs. ∆sccP	14.57	16.27	-1.7	0.8333	3	3	2.04	84
WT vs. ∆sccQ	14.57	8.1	6.467	0.8333	3	3	7.761	84
WT vs. ∆sccM	14.57	0.3	14.27	0.8333	3	3	17.12	84
WT vs. ∆sccM∆sccQ	14.57	0.3	14.27	0.8333	3	3	17.12	84
2,4-Rha
WT vs. ∆sccN	1.967	0.2	1.767	0.8333	3	3	2.12	84
WT vs. ∆sccP	1.967	3.7	-1.733	0.8333	3	3	2.08	84
WT vs. ∆sccQ	1.967	1	0.9667	0.8333	3	3	1.16	84
WT vs. ∆sccM	1.967	7.233	-5.267	0.8333	3	3	6.32	84
WT vs. ∆sccM∆sccQ	1.967	10.7	-8.733	0.8333	3	3	10.48	84
2,3,4-Rha
WT vs. ∆sccN	2.133	0	2.133	0.8333	3	3	2.56	84
WT vs. ∆sccP	2.133	0.03333	2.1	0.8333	3	3	2.52	84
WT vs. ∆sccQ	2.133	0.03333	2.1	0.8333	3	3	2.52	84
WT vs. ∆sccM	2.133	0.03333	2.1	0.8333	3	3	2.52	84
WT vs. ∆sccM∆sccQ	2.133	0.1	2.033	0.8333	3	3	2.44	84

## Sheet: Fig. 3G
Fig 3G						Phosphate content of SCC from various mutant strains of S. mutans
Exp 1		nmol detected				average normalized to 50 nmol rhamnose				SCC composition as % of WT
	rhamnose	glucose	phosphate		rhamnose	glucose	phosphate		rhamnose	glucose	phosphate
strain	nmol/ul	nmol/ul	nmol/ul		nmol/50rha	nmol/50rha	nmol/50rha
WT	4.74183	0.497855	0.154652		50	5.66133	1.67239		100	100	100
	4.84823	0.58887	0.166203
∆sccN	4.62393	-0.0340812	0.0179679		50	1.0709	0.222943		100	18.916	13.3308
	4.46353	0.224098	0.0224599
∆sccP	4.57827	0.442661	0.146952		50	5.76173	1.68507		100	101.774	100.758
	4.45314	0.59575	0.157219
∆sccQ	4.42809	0.213107	0.0943316		50	2.35649	1.0595		100	41.6243	63.3521
	4.74962	0.219116	0.100107
∆sccM	4.60276	0.419017	0.0295187		50	2.20828	0.29245		100	39.0064	17.4869
	4.73568	-0.0128101	0.0250267
∆sccMQ	4.93744	0.0765444	0.019893		50	0.1284	0.224064		100	2.26801	13.3978
	4.94271	-0.0512405	0.024385
∆sccNP	23.6634	0.899713	0.177112		50	0.898986	0.348878		100	15.8794	20.861
	24.1988	-0.0498962	0.156578
∆sccNQ	4.6511	-0.0925966	0.028877		50	-0.933031	0.355653		100	-16.4808	21.2661
	4.48218	-0.0780469	0.0359358
∆sccMN	4.58849	-0.0450726	0.0545455		50	-0.434201	0.634701		100	-7.6696	37.9517
	4.70567	-0.0355046	0.0635294
∆sccMP	4.0845	0.0217456	0.0635294		50	0.180026	0.58307		100	3.17993	34.8644
	4.21255	0.00790748	0.0327273
Exp 2		nmol detected				average normalized to 50 nmol rhamnose				SCC composition as % of WT
	rhamnose	glucose	phosphate		rhamnose	glucose	phosphate		rhamnose	glucose	phosphate
strain	nmol/ul	nmol/ul	nmol/ul		nmol/50rha	nmol/50rha	nmol/50rha
WT	4.61898	1.03411	0.158702		50	23.5657	1.86241		100	100	100
	3.98334	2.863	0.159882
∆sccN	4.62176	0.556943	0.0312684		50	3.68977	0.401343		100	15.6574	21.5497
	4.82736	0.130755	0.0448378
∆sccP	4.55992	0.443989	0.174631		50	6.1321	1.8333		100	26.0214	98.4372
	4.49613	0.665051	0.157522
∆sccQ	4.19991	0.552004	0.0943953		50	5.3832	1.00979		100	22.8434	54.2196
	4.24793	0.356384	0.0761062
∆sccM	4.7034	-0.0474371	0.0353982		50	-0.469848	0.329889		100	-1.99378	17.713
	4.89087	-0.0425909	0.0277286
∆sccMQ	4.8127	-0.0346692	0.0230088		50	0.249922	0.208121		100	1.06054	11.1749
	4.82764	0.0830382	0.0171091
∆sccNP	37.6604	-0.716682	0.212389		50	-0.212639	0.322872		100	-0.902327	17.3363
	29.8419	0.314073	0.217109
∆sccNQ	5.23566	-0.220596	0.0271386		50	-2.13505	0.318982		100	-9.06	17.1274
	4.51676	-0.195433	0.0342183
∆sccMN	4.59188	0.321528	0.0483776		50	4.95048	0.49552		100	21.0072	26.6064
	4.57472	0.585555	0.0424779
∆sccMP	4.07415	0.68397	0.0247788		50	4.78413	0.359115		100	20.3013	19.2823
	4.20255	0.0986952	0.0348083
Exp 3		nmol detected				average normalized to 50 nmol rhamnose				SCC composition as % of WT
	rhamnose	glucose	phosphate		rhamnose	glucose	phosphate		rhamnose	glucose	phosphate
strain	nmol/ul	nmol/ul	nmol/ul		nmol/50rha	nmol/50rha	nmol/50rha
WT	4.14498	3.37743	0.205277		50	24.1524	2.39369		100	100	100
	4.62366	0.699419	0.21372
∆sccN	4.22772	0.156891	0.03219		50	1.75721	0.347781		100	7.27552	14.5291
	4.35758	0.144577	0.0274406
∆sccP	4.44018	0.38216	0.185752		50	5.56943	2.35838		100	23.0595	98.5251
	4.43263	0.605979	0.232718
∆sccQ	4.05738	0.217663	0.0680739		50	1.19408	0.932195		100	4.94392	38.9439
	4.01374	-0.0236133	0.0823219
∆sccM	4.48987	0.44438	0.0131926		50	2.25192	0.161702		100	9.3238	6.75536
	4.93352	-0.0438948	0.0174142
∆sccMQ	4.79595	-0.187024	0.0195251		50	-1.48847	0.195111		100	-6.16284	8.15108
	4.80592	-0.098727	0.017942
∆sccNP	31.1488	-2.39574	0.162533		50	-3.75266	0.261735		100	-15.5375	10.9344
	30.9502	-2.26536	0.162533
∆sccNQ	4.39413	-0.171233	0.0153034		50	-2.61396	0.176368		100	-10.8228	7.36805
	4.57971	-0.300382	0.0163588
∆sccMN	4.12096	0.635532	0.0432718		50	2.09386	0.461243		100	8.66936	19.2692
	4.58047	-0.322764	0.0364116
∆sccMP	4.45604	-0.0878619	0.0121372		50	-0.595998	0.193233		100	-2.46766	8.07261
	4.4278	-0.0182533	0.0221636
Number of families	1
Number of comparisons per family	9
Alpha	0.05
Dunnett's multiple comparisons test	Mean Diff.	95.00% CI of diff.	Below threshold?	Summary	Adjusted P Value	A-?
WT vs. ∆sccN	1.7	1.250 to 2.150	Yes	****	4.26712e-09	B	∆sccN
WT vs. ∆sccP	0.03333	-0.4167 to 0.4834	No	ns	0.999998	C	∆sccP
WT vs. ∆sccM	1.733	1.283 to 2.183	Yes	****	3.0469e-09	D	∆sccM
WT vs. ∆sccQ	1	0.5499 to 1.450	Yes	****	1.78638e-05	E	∆sccQ
WT vs. ∆sccN∆sccP	1.7	1.250 to 2.150	Yes	****	4.26712e-09	F	∆sccN∆sccP
WT vs. ∆sccM∆sccQ	1.8	1.350 to 2.250	Yes	****	1.57563e-09	G	∆sccM∆sccQ
WT vs. ∆sccN∆sccQ	1.7	1.250 to 2.150	Yes	****	4.26712e-09	H	∆sccN∆sccQ
WT vs. ∆sccM∆sccN	1.467	1.017 to 1.917	Yes	****	5.19578e-08	I	∆sccM∆sccN
WT vs. ∆sccM∆sccP	1.6	1.150 to 2.050	Yes	****	1.20725e-08	J	∆sccM∆sccP
Test details	Mean 1	Mean 2	Mean Diff.	SE of diff.	n1	n2	q	DF
WT vs. ∆sccN	2	0.3	1.7	0.1528	3	3	11.13	20
WT vs. ∆sccP	2	1.967	0.03333	0.1528	3	3	0.2182	20
WT vs. ∆sccM	2	0.2667	1.733	0.1528	3	3	11.35	20
WT vs. ∆sccQ	2	1	1	0.1528	3	3	6.547	20
WT vs. ∆sccN∆sccP	2	0.3	1.7	0.1528	3	3	11.13	20
WT vs. ∆sccM∆sccQ	2	0.2	1.8	0.1528	3	3	11.78	20
WT vs. ∆sccN∆sccQ	2	0.3	1.7	0.1528	3	3	11.13	20
WT vs. ∆sccM∆sccN	2	0.5333	1.467	0.1528	3	3	9.602	20
WT vs. ∆sccM∆sccP	2	0.4	1.6	0.1528	3	3	10.47	20

## Sheet: Fig. 3H
Fig. 5H			Uncropped images of SDS-polyacrylamide gel of
			ANDS-labelled SCC from various mutant strains of S. mutans
				From left to right:
				1	WT
				2	∆sccN
				3	∆sccP
				4	∆sccQ
				5	∆sccM
				6	∆sccM∆sccQ
				7	∆sccN∆sccP
				8	∆sccN∆sccQ
				9	∆sccM∆sccN
				10	∆sccM∆sccP
				From left to right:
				1	WT
				2	∆sccN
				3	∆sccP
				4	∆sccQ
				5	∆sccM
				6	∆sccM∆sccQ
				7	∆sccN∆sccP
				8	∆sccN∆sccQ
				9	∆sccM∆sccN
				10	∆sccM∆sccP
				1	WT
				2	∆sccN
				3	∆sccP
				4	∆sccQ
				5	∆sccM
				6	∆sccM∆sccQ
				7	∆sccN∆sccQ
				8	∆sccM∆sccN
				9	∆sccM∆sccP

## Sheet: Fig. 5C, Suppl Table 3
Fig. 5C						Morphological analysis of cell length and width at mid-log growth
Supplementary table 3
WT						∆sccQ
Repeat 1		Repeat 2		Repeat 3		Repeat 1		Repeat 2		Repeat 3
Length, µm	Width, µm	Length, µm	Width, µm	Length, µm	Width, µm	Length, µm	Width, µm	Length, µm	Width, µm	Length, µm	Width, µm
0.8758	0.6896	0.8244	0.7266	0.8258	0.6423	0.8096	0.5673	0.8737	0.6561	0.8817	0.6407		Length analysis				Width analysis
0.8365	0.6061	1.092	0.797	0.792	0.6474	0.6995	0.6216	0.5276	0.6183	0.8556	0.6469		Table Analyzed	Length			Table Analyzed	width
0.7907	0.65	0.8916	0.8247	0.8306	0.5547	0.7762	0.5391	0.7044	0.6664	0.8111	0.7479		For analysis all length measurments (or width measurments) for WT were combinedto a column A and for ∆sccQ to a column B
0.6566	0.6385	0.9929	0.794	0.8544	0.5436	0.7042	0.5468	0.7831	0.6043	0.9334	0.7752		Column B	∆sccQ			Column B	∆sccQ
0.7494	0.4976	0.9363	0.8263	0.8705	0.4946	0.7181	0.5303	0.7989	0.6153	0.7653	0.7691		vs.	vs.			vs.	vs.
0.7443	0.62	0.9777	0.7712	0.8657	0.576	0.9066	0.6909	0.8809	0.5837	0.8111	0.7301		Column A	WT			Column A	WT
0.7427	0.5548	0.9951	0.7908	0.773	0.6308	0.8753	0.6175	0.9108	0.5805	0.6749	0.7624
0.6559	0.5339	1.0169	0.718	0.8217	0.544	0.8518	0.6518	0.9062	0.5741	0.8237	0.8167		Unpaired t test with Welch's correction				Unpaired t test with Welch's correction
0.6399	0.5031	1.0873	0.7956	0.8269	0.5147	0.7088	0.6339	0.7556	0.5867	0.8353	0.778		P value	3e-15			P value	0.000894301
0.7286	0.4976	0.9768	0.7695	0.9315	0.5703	0.6844	0.6768	0.714	0.5777	1.0034	0.7726		P value summary	****			P value summary	***
0.6475	0.5447	0.9467	0.7775	0.8056	0.5702	0.761	0.7615	0.7218	0.5861	1.0298	0.8538		Significantly different (P < 0.05)?	Yes			Significantly different (P < 0.05)?	Yes
0.7096	0.4469	0.9248	0.8469	0.7095	0.6037	0.7849	0.5613	0.8372	0.591	0.9182	0.7266		One- or two-tailed P value?	Two-tailed			One- or two-tailed P value?	Two-tailed
0.7915	0.5366	0.9432	0.7482	0.7776	0.5624	0.7071	0.7396	0.7091	0.6298	0.956	0.7249		Welch-corrected t, df	t=8.346, df=293.8			Welch-corrected t, df	t=3.363, df=246.9
0.6813	0.5412	1.0303	0.7463	0.8077	0.5644	0.7712	0.7088	0.8478	0.6459	0.9718	0.7071
0.6865	0.5277	0.8879	0.7744	0.837	0.5673	0.7775	0.6069	0.8588	0.6226	0.8945	0.7428		How big is the difference?				How big is the difference?
0.7252	0.5969	1.2163	0.8333	0.8986	0.5918	0.6844	0.6699	0.7249	0.5115	0.8096	0.6423		Mean of column A	0.8589			Mean of column A	0.6299
0.7844	0.632	1.1349	0.7953	0.8547	0.6789	0.7914	0.7297	0.8269	0.6123	0.8753	0.7327		Mean of column B	0.7603			Mean of column B	0.6617
0.7741	0.5242	1.0098	0.7631	0.7662	0.6667	0.5498	0.7341	0.8207	0.6081	0.7942	0.7119		Difference between means (B - A) ± SEM	-0.09866 ± 0.01182			Difference between means (B - A) ± SEM	0.03175 ± 0.009442
0.7485	0.5498	0.9675	0.8207	1.0174	0.5849	0.6123	0.7588	0.7134	0.6768	0.7662	0.7104		95% confidence interval	-0.1219 to -0.07540			95% confidence interval	0.01315 to 0.05035
0.7574	0.5408	1.0494	0.755	0.905	0.5678	0.6391	0.7914	0.7517	0.6549	0.8216	0.6948		R squared (eta squared)	0.1916			R squared (eta squared)	0.04379
0.8324	0.54	1.0361	0.7655	0.797	0.5858	0.7006	0.676	0.5929	0.5886	0.9624	0.7427
0.7096	0.54	1.0172	0.797	0.8923	0.6398	0.7383	0.7129	0.5749	0.5858	0.692	0.7104		F test to compare variances				F test to compare variances
0.8258	0.5848	0.9724	0.7601	0.7181	0.5391	0.6682	0.6484	0.6784	0.6238	0.7526	0.7444		F, DFn, Dfd	1.168, 143, 197			F, DFn, Dfd	1.905, 143, 197
0.8822	0.5625	1.0554	0.7841	0.8217	0.5816	0.7562	0.816	0.7494	0.7953	0.8144	0.669		P value	0.31188			P value	2.84998e-05
0.7323	0.662	1.03	0.8029	0.8029	0.6013	0.8277	0.7588	0.6122	0.6653	0.7537	0.6533		P value summary	ns			P value summary	****
		0.8595	0.714	0.8271	0.6199	0.7766	0.7908	0.6298	0.6942	0.8283	0.5556		Significantly different (P < 0.05)?	No			Significantly different (P < 0.05)?	Yes
		0.969	0.7636	0.9615	0.5309	0.8211	0.7344	0.6298	0.5965	0.665	0.559
		1.0896	0.8602	0.8926	0.5633	0.7229	0.6927	0.7406	0.5605	0.6235	0.5938		Data analyzed				Data analyzed
		0.9502	0.8065	0.779	0.5411	0.7801	0.7006	0.7442	0.6382	0.65	0.576		Sample size, column A	144			Sample size, column A	144
		0.7695	0.7493	0.7982	0.5673	0.8339	0.6436	0.8023	0.546	0.8433	0.5816		Sample size, column B	198			Sample size, column B	198
		0.8821	0.7322	0.8449	0.59	0.7877	0.6435	0.8565	0.6139	0.7211	0.5326
		0.8514	0.7218	0.9402	0.4846	0.7747	0.6172	0.7271	0.6645	0.6789	0.5711
		1.0177	0.8306	0.8715	0.5193	0.7346	0.6251	0.8136	0.6768	0.7691	0.5759
		1.1788	0.7301	0.8511	0.5216	0.6928	0.665	0.6411	0.6496	0.9808	0.6355
		0.8944	0.7747	0.8913	0.5955	0.7584	0.6657	0.5334	0.6105	1.0074	0.6208
				0.9478	0.6474	0.7899	0.6433	0.5528	0.5541	0.6558	0.7594
				0.915	0.59	0.7899	0.6813	0.6616	0.6037	0.6667	0.7327
				0.9315	0.6432	0.7224	0.5754	0.6621	0.6904	0.699	0.8029
				0.8187	0.5381	0.8046	0.676	0.7849	0.6813	0.7249	0.8453
				0.8002	0.5407	0.7071	0.5706	0.8084	0.6789	0.6637	0.7006
				0.8749	0.5644	0.7396	0.5872	0.718	0.7181	0.8595	0.7396
				0.8117	0.5662	0.7218	0.5975	0.8247	0.7602	0.9275	0.7327
				0.8891	0.6078	0.6946	0.6285	0.8397	0.7488	0.7041	0.5847
				0.7406	0.5652	0.7266	0.5633	0.7966	0.7134	1.0271	0.8472
				0.8693	0.6332	0.7135	0.5866	0.7722	0.667	0.8693	0.6853
				0.9048	0.6398	0.6972	0.6474	0.6703	0.5806	0.8667	0.6423
				0.9757	0.6153	0.7624	0.6203	0.5975	0.6436	0.4885	0.665
				0.8444	0.5616	0.9122	0.6702	0.7205	0.6637	0.5735	0.6864
				0.7224	0.5866	1.0271	0.6674	0.6101	0.5941	0.6298	0.7138
				0.8422	0.701	0.8671	0.5826	0.6193	0.6101	0.7859	0.7029
				0.8362	0.6411	0.7942	0.7433	0.7376	0.7252	0.7953	0.6747
				0.7369	0.5644	0.837	0.6226	0.7574	0.6885	0.8384	0.7114
				0.8296	0.5866	0.7801	0.5877	0.7064	0.6081	0.779	0.6831
				0.8405	0.5289	0.7229	0.6078	0.7953	0.5585	0.8945	0.7065
				0.9134	0.5852	0.9226	0.6645	0.733	0.6137	0.8022	0.7138
				0.9616	0.5557	0.771	0.5922	0.7274	0.6723	0.7952	0.7115
				0.8144	0.5326	0.8217	0.7065	0.5735	0.577	0.698	0.7205
				0.9242	0.5858	0.7149	0.7138	0.6189	0.6363
				0.8789	0.5759	0.6558	0.7326	0.7142	0.6372
				0.8372	0.5964	0.7712	0.758	0.7145	0.5873
				0.8475	0.552	0.7168	0.6281	0.6553	0.7006
				0.8796	0.6065	0.6329	0.5938	0.7588	0.6287
				0.9167	0.6384	0.6819	0.6441	0.6365	0.7009
				0.759	0.552	0.8791	0.6747	0.6065	0.714
				0.6954	0.5711	0.6618	0.56	0.665	0.6584
				0.8111	0.5993			0.7371	0.6319
				0.8073	0.5501			0.7543	0.6442
				0.796	0.6319			0.8655	0.5852
				0.9531	0.5511			0.8799	0.6787
				0.8402	0.6081			1.0186	0.5749
				0.7794	0.6281			0.6609	0.6768
				0.6853	0.5657			0.771	0.6543
				0.6596	0.5778			0.7427	0.7327
				0.8144	0.5789			0.7401	0.6909
				0.7376	0.6082			0.7214	0.6667
				0.6587	0.6105			0.6642	0.7175
				0.9134	0.6484
				0.8585	0.5873
				0.8146	0.6139
				0.8226	0.6516
				0.8254	0.6819
				0.9644	0.6487
				0.8284	0.6011
				0.9134	0.5442

## Sheet: Fig. 5D, Suppl Fig 8
Fig. 5D					Analysis of protein-based biofilm formation by various mutant strains of S. mutans
Suppl. Figure 8					normalized average crystal violet staining (Abs 540)
Substrate:	Repeat	WT	∆sccH	∆sccH:psccH	∆sccN	∆sccN:psccN	∆sccN:pgacHIJKL	∆sccP	∆sccQ	∆sccM
glucose	1	2.34	0.0633333	2.90167	0.0696667	2.775	1.62167	2.33333	3.005	0.0793333
	2	2.50333	0.073	2.35167	0.0856667	2.47833	1.44167	2.44333	2.405	0.0783333
	3	2.09333	0.067	2.14	0.069	2.205	2.02833	2.15167	2.085	0.074
sucrose	1	3.45	3.34833	4.51333	2.91833	3.40833	3.74	3.45167	3.25333	2.81
	2	3.29333	2.66167	3.28833	2.225	2.73	2.89667	3.15167	3.04	2.14667
	3	2.75667	2.19667	2.52	1.865	2.56667	1.98333	2.01167	2.16333	1.28
Multiple comparison test for biofilms with Glucose as a substrate										Multiple comparison test for biofilms with Sucrose as a substrate
Number of families	1									Number of families	1
Number of comparisons per family	8									Number of comparisons per family	8
Alpha	0.05									Alpha	0.05
Dunnett's multiple comparisons test	Mean Diff.	95.00% CI of diff.	Below threshold?	Summary	Adjusted P Value	A-?				Dunnett's multiple comparisons test	Mean Diff.	95.00% CI of diff.	Below threshold?	Summary	Adjusted P Value	A-?
WT vs. ∆sccH	2.2	1.578 to 2.822	Yes	****	3.70246e-08	B	∆sccH			WT vs. ∆sccH	0.4667	-1.159 to 2.092	No	ns	0.942955	B	∆sccH
WT vs. ∆sccH:psccH	-0.1667	-0.7889 to 0.4556	No	ns	0.959543	C	∆sccH:psccH			WT vs. ∆sccH:psccH	-0.2333	-1.859 to 1.392	No	ns	0.99911	C	∆sccH:psccH
WT vs. ∆sccN	2.2	1.578 to 2.822	Yes	****	3.70246e-08	D	∆sccN			WT vs. ∆sccN	0.8667	-0.7588 to 2.492	No	ns	0.517121	D	∆sccN
WT vs. ∆sccN:psccN	-0.2	-0.8223 to 0.4223	No	ns	0.904415	E	∆sccN:psccN			WT vs. ∆sccN:psccN	0.3	-1.326 to 1.926	No	ns	0.995264	E	∆sccN:psccN
WT vs. ∆sccN:pgacHIJKL	0.6333	0.01108 to 1.256	Yes	*	0.0449959	F	∆sccN:pgacHIJKL			WT vs. ∆sccN:pgacHIJKL	0.3333	-1.292 to 1.959	No	ns	0.990901	F	∆sccN:pgacHIJKL
WT vs. ∆sccP	0	-0.6223 to 0.6223	No	ns	>0.999999999999999	G	∆sccP			WT vs. ∆sccP	0.3	-1.326 to 1.926	No	ns	0.995264	G	∆sccP
WT vs. ∆sccQ	-0.2	-0.8223 to 0.4223	No	ns	0.904415	H	∆sccQ			WT vs. ∆sccQ	0.3667	-1.259 to 1.992	No	ns	0.984052	H	∆sccQ
WT vs. ∆sccM	2.2	1.578 to 2.822	Yes	****	3.70246e-08	I	∆sccM			WT vs. ∆sccM	1.133	-0.4922 to 2.759	No	ns	0.2565	I	∆sccM
Test details	Mean 1	Mean 2	Mean Diff.	SE of diff.	n1	n2	q	DF		Test details	Mean 1	Mean 2	Mean Diff.	SE of diff.	n1	n2	q	DF
WT vs. ∆sccH	2.3	0.1	2.2	0.212	3	3	10.38	18		WT vs. ∆sccH	3.2	2.733	0.4667	0.5538	3	3	0.8427	18
WT vs. ∆sccH:psccH	2.3	2.467	-0.1667	0.212	3	3	0.7862	18		WT vs. ∆sccH:psccH	3.2	3.433	-0.2333	0.5538	3	3	0.4214	18
WT vs. ∆sccN	2.3	0.1	2.2	0.212	3	3	10.38	18		WT vs. ∆sccN	3.2	2.333	0.8667	0.5538	3	3	1.565	18
WT vs. ∆sccN:psccN	2.3	2.5	-0.2	0.212	3	3	0.9435	18		WT vs. ∆sccN:psccN	3.2	2.9	0.3	0.5538	3	3	0.5417	18
WT vs. ∆sccN:pgacHIJKL	2.3	1.667	0.6333	0.212	3	3	2.988	18		WT vs. ∆sccN:pgacHIJKL	3.2	2.867	0.3333	0.5538	3	3	0.6019	18
WT vs. ∆sccP	2.3	2.3	0	0.212	3	3	0	18		WT vs. ∆sccP	3.2	2.9	0.3	0.5538	3	3	0.5417	18
WT vs. ∆sccQ	2.3	2.5	-0.2	0.212	3	3	0.9435	18		WT vs. ∆sccQ	3.2	2.833	0.3667	0.5538	3	3	0.6621	18
WT vs. ∆sccM	2.3	0.1	2.2	0.212	3	3	10.38	18		WT vs. ∆sccM	3.2	2.067	1.133	0.5538	3	3	2.047	18

## Sheet: Suppl. fig. 1 A
				Suppl. Fig. 1A		Synthesis of Glc-P-Und in presence and absence of Und-P by membrane fractions of various S. mutans strains
						-UndP			+UndP
						Enzyme concentration, mg/ml	cpm	pmol/mg/min	Enzyme concentration, mg/ml	cpm	pmol/mg/min
				Membrane fraction preparation 1	WT	3.88513	247	1.05777	3.88513	1347	1.97309
							247			1452
					∆sccN	4.57907	103	0.1421	4.57907	258	0.203806
							88			283
					∆sccP	3.98899	197	0.689685	3.98899	1261	1.59508
							178			1101
					∆sccN∆sccP	4.9284	78	0.0347441	4.9284	131	0.0181495
							71			127
				Membrane fraction preparation 2	WT	7.30291	379	0.987909	7.30291	1835	1.55022
							387			2190
					∆sccN	5.37215	71	0.0233744	5.37215	196	0.100457
							74			213
					∆sccP	4.94729	286	0.976044	4.94729	1526	1.70015
							271			1523
					∆sccN∆sccP	5.50433	72	0.0145174	5.50433	130	0.0211257
							69			137
				Membrane fraction preparation 3	WT	6.38238	276	0.720806	6.38238	892	0.753999
							261			950
					∆sccN	5.0181	102	0.147867	5.0181	184	0.0879372
							97			192
					∆sccP	4.25334	150	0.424055	4.25334	602	0.705208
							142			632
					∆sccN∆sccP	4.47522	66	-0.0127542	4.47522	125	0.0253174
							63			141
				Ctrl with no active enzyme			67			114
			Table Analyzed	-Und-P					Table Analyzed	+Und-P
			Data sets analyzed	A-D					Data sets analyzed	A-D
			ANOVA summary						ANOVA summary
			F	20.55					F	9.976
			P value	0.0004					P value	0.0044
			P value summary	***					P value summary	**
			Significant diff. among means (P < 0.05)?	Yes					Significant diff. among means (P < 0.05)?	Yes
			R squared	0.8852					R squared	0.7891
			Brown-Forsythe test						Brown-Forsythe test
			F (DFn, DFd)	1.423 (3, 8)					F (DFn, DFd)	1.246 (3, 8)
			P value	0.3059					P value	0.3558
			P value summary	ns					P value summary	ns
			Are SDs significantly different (P < 0.05)?	No					Are SDs significantly different (P < 0.05)?	No
			Bartlett's test						Bartlett's test
			Bartlett's statistic (corrected)						Bartlett's statistic (corrected)
			P value						P value
			P value summary						P value summary
			Are SDs significantly different (P < 0.05)?						Are SDs significantly different (P < 0.05)?
			ANOVA table	SS	DF	MS	F (DFn, DFd)	P value	ANOVA table	SS	DF	MS	F (DFn, DFd)	P value
			Treatment (between columns)	1.793	3	0.5976	F (3, 8) = 20.55	P=0.0004	Treatment (between columns)	5.124	3	1.708	F (3, 8) = 9.976	P=0.0044
			Residual (within columns)	0.2326	8	0.02908			Residual (within columns)	1.37	8	0.1712
			Total	2.025	11				Total	6.494	11
Number of families	1								Number of families	1
Number of comparisons per family	6								Number of comparisons per family	6
Alpha	0.05								Alpha	0.05
Tukey's multiple comparisons test	Mean Diff.	95.00% CI of diff.	Below threshold?	Summary	Adjusted P Value				Tukey's multiple comparisons test	Mean Diff.	95.00% CI of diff.	Below threshold?	Summary	Adjusted P Value
WT vs. ∆sccN	0.82	0.3742 to 1.266	Yes	**	0.0016	A-B			WT vs. ∆sccN	1.293	0.2114 to 2.375	Yes	*	0.021	A-B
WT vs. ∆sccP	0.2267	-0.2192 to 0.6725	No	ns	0.4164	A-C			WT vs. ∆sccP	0.08667	-0.9953 to 1.169	No	ns	0.9936	A-C
WT vs. ∆sccN∆sccP	0.9133	0.4675 to 1.359	Yes	***	0.0008	A-D			WT vs. ∆sccN∆sccP	1.4	0.3181 to 2.482	Yes	*	0.0138	A-D
∆sccN vs. ∆sccP	-0.5933	-1.039 to -0.1475	Yes	*	0.0118	B-C			∆sccN vs. ∆sccP	-1.207	-2.289 to -0.1247	Yes	*	0.0299	B-C
∆sccN vs. ∆sccN∆sccP	0.09333	-0.3525 to 0.5392	No	ns	0.9054	B-D			∆sccN vs. ∆sccN∆sccP	0.1067	-0.9753 to 1.189	No	ns	0.9883	B-D
∆sccP vs. ∆sccN∆sccP	0.6867	0.2408 to 1.133	Yes	**	0.005	C-D			∆sccP vs. ∆sccN∆sccP	1.313	0.2314 to 2.395	Yes	*	0.0194	C-D
Test details	Mean 1	Mean 2	Mean Diff.	SE of diff.	n1	n2	q	DF	Test details	Mean 1	Mean 2	Mean Diff.	SE of diff.	n1	n2	q	DF
WT vs. ∆sccN	0.9233	0.1033	0.82	0.1392	3	3	8.329	8	WT vs. ∆sccN	1.423	0.13	1.293	0.3379	3	3	5.414	8
WT vs. ∆sccP	0.9233	0.6967	0.2267	0.1392	3	3	2.302	8	WT vs. ∆sccP	1.423	1.337	0.08667	0.3379	3	3	0.3628	8
WT vs. ∆sccN∆sccP	0.9233	0.01	0.9133	0.1392	3	3	9.277	8	WT vs. ∆sccN∆sccP	1.423	0.02333	1.4	0.3379	3	3	5.86	8
∆sccN vs. ∆sccP	0.1033	0.6967	-0.5933	0.1392	3	3	6.027	8	∆sccN vs. ∆sccP	0.13	1.337	-1.207	0.3379	3	3	5.051	8
∆sccN vs. ∆sccN∆sccP	0.1033	0.01	0.09333	0.1392	3	3	0.9481	8	∆sccN vs. ∆sccN∆sccP	0.13	0.02333	0.1067	0.3379	3	3	0.4465	8
∆sccP vs. ∆sccN∆sccP	0.6967	0.01	0.6867	0.1392	3	3	6.975	8	∆sccP vs. ∆sccN∆sccP	1.337	0.02333	1.313	0.3379	3	3	5.497	8

## Sheet: Suppl. fig. 1C
Suppl. Fig. 1C	Concentration-dependent inhibition of Glc-P-Und synthesis by the addition of amphomycin.
ug	Membrane fraction activity activity
[ampho]	pmol/mg/min
0	4.85354
5	0.423307
10	0.218419
20	0.11984
50	0.0541215

[truncated: 3 more sheets: Suppl. fig. 1D, Suppl. fig. 2, Suppl. fig. 4]
